# Supplementary material for: Long Non-Coding RNA GAS5 Promotes BAX Expression by Competing with microRNA-128-3p in Response to 5-Fluorouracil
Source: Biomedicines. 2022 Dec 26;11(1):58. doi: 10.3390/biomedicines11010058 (PMC9856034; doi:10.3390/biomedicines11010058)
Supplement: Supplementary file 1 [file biomedicines-11-00058-s001.zip]

Archive with 1 entries (1 files):
- biomedicines-2068790-supplementary.pdf
